# Supplementary material for: Affibody Complex Formation: An In-Depth Thermodynamic Analysis Using Isothermal Titration Calorimetry
Source: Molecules. 2026 Jul 17;31(14):2500. doi: 10.3390/molecules31142500 (PMC13414809; doi:10.3390/molecules31142500)
Supplement: Supplementary file 1 [file molecules-31-02500-s001.zip]

Archive with 1 entries (1 files):
- molecules-4451104-supplementary.pdf
